# Supplementary material for: The contribution of historical processes to contemporary extinction risk in placental mammals
Source: Science. Author manuscript; Available in PMC 2023 May 15. (PMC10184782; doi:10.1126/science.abn5856)
Supplement: Table S1 [file NIHMS1893031-supplement-Table_S1.xlsx]

## Sheet: TableS1 revised
species	order	diet classification	wild vs captive status of short-read sequenced sample	IUCN category	NCBI accession for reference genome	short-read sequenced sample accession, if different from reference	contig N50	scaffold N50	generation time (days)	Nc	historical Ne	heterozygosity	outbred heterozygosity	fRoH	hom. conserved (proportional)	phyloP kurtosis	hom. missense conserved (proportional)	het. missense L (proportional)	het. missense V (proportional)	het. LoF L (proportional)	het. LoF V (proportional)	hom. missense L (proportional)	hom. missense V (proportional)	derived substitutions (count)	hom. missense (count)	hom. conserved (count)	hom. missense L (count)	hom. missense V (count)	het. missense L (count)	het. missense V (count)	het. LoF L (count)	het. LoF V (count)
Acinonyx jubatus	CARNIVORA	Carnivore	wild	VU	GCF_001443585.1	NA	35120	3122036	2190	105863	0.0775234	0.00033515	0.00055	0.868654	0.0336215	23.5319	0.131824	NA	NA	NA	NA	0.308549	0.378047	2757191	11607	92701	665	1611	NA	NA	NA	NA
Acomys cahirinus	RODENTIA	Omnivore	captive	LC	GCA_004027535.1	NA	42476	65411	650.013	NA	2.53958	0.00012143	0.0004	0.957857	0.036393	20.8599	0.0699915	NA	NA	NA	NA	0.237946	0.315492	36341725	170008	1322585	10957	23479	NA	NA	NA	NA
Ailuropoda melanoleuca	CARNIVORA	Omnivore	captive	VU	GCA_002007445.1	NA	128604	9947519	5246.7	6517.24	1.17598	0.0044866	0.001	0.337415	0.0298732	22.8391	0.0876249	0.323529	0.296296	0	0	0.254025	0.348917	8125902	52903	242747	3277	7637	11	24	0	0
Ailurus fulgens	CARNIVORA	Omnivore	wild	EN	GCA_002007465.1	NA	99577	2983736	3650	NA	1.86582	NA	NA	NA	0.0224212	26.7279	0.0624194	NA	NA	NA	NA	0.223638	0.318392	23059860	122487	517030	7007	16926	NA	NA	NA	NA
Allactaga bullata	RODENTIA	Omnivore	wild	LC	GCA_004027895.1	NA	30651	36308	625.126	NA	9.87547	0.00299768	0.0028	0.0275338	0.0377995	22.2851	0.0663522	0.273006	0.317007	0	0.00408163	0.224128	0.293176	21111192	59989	797992	2713	8137	89	233	0	0
Alouatta palliata mexicana	PRIMATES	Herbivore	captive	EN	GCA_004027835.1	NA	51304	72427	3574.64	3.30081e+07	1.28115	0.00064198	0.0004	0.674377	0.0315243	25.5739	0.089418	0.398551	0.44375	0	0.003125	0.278143	0.366502	12917905	62709	407228	2882	8507	55	142	1	0
Ammotragus lervia	CETARTIODACTYLA	Herbivore	NA	VU	GCA_002201775.1	NA	52017	1301762	1825	NA	3.9323	0.00228849	0.0028	0.328285	0.0263816	27.2215	0.0605728	0.298765	0.341705	0	0.00380518	0.211146	0.285678	8090130	54478	213431	3125	7655	242	449	0	0
Anoura caudifer	CHIROPTERA	Omnivore	wild	LC	GCA_004027475.1	NA	143417	185021	2064.28	NA	4.00953	0.00216112	0.0015	0.114901	0.0317333	23.5258	0.0775652	0.256617	0.333513	0.0023015	0.00215517	0.230405	0.323665	18135506	100953	575500	5195	15448	223	619	0	2
Antilocapra americana	CETARTIODACTYLA	Herbivore	captive	LC	GCA_004027515.1	NA	59271	70316	1652.84	1.64799e+06	3.5094	0.00134034	0.0005	0.482486	0.028586	24.5793	0.0681834	0.293033	0.377049	0	0.00234192	0.224006	0.303589	21065915	109128	602190	6355	14813	143	322	0	0
Aotus nancymaae	PRIMATES	Omnivore	captive	VU	GCA_000952055.2	NA	126456	8268663	3047.84	4.44889e+06	NA	NA	NA	NA	0.0277452	26.8933	0.0851574	NA	NA	NA	NA	0.266293	0.345878	12958537	96565	359537	4986	13161	NA	NA	NA	NA
Aplodontia rufa	RODENTIA	Herbivore	wild	LC	GCA_004027875.1	NA	33245	37811	1576.8	191169253	3.57601	0.0024757	0.0015	0.0915692	0.0273204	26.1164	0.0582222	0.364706	0.394422	0	0.00298805	0.219256	0.310289	43821002	170293	1197207	8635	24963	155	396	0	0
Artibeus jamaicensis	CHIROPTERA	Herbivore	wild	LC	GCA_004027435.1	NA	32365	35347	1920.48	NA	4.75477	0.00470795	0.007	0.237309	0.0311981	23.559	0.0715922	0.197789	0.276748	0.002457	0.00239091	0.232329	0.311178	20415623	71371	636928	3936	9877	161	463	0	2
Ateles geoffroyi	PRIMATES	Omnivore	wild	EN	GCA_004024785.1	NA	59033	73111	5475	1.5374e+07	1.36323	0.00367714	0.0028	0.0669669	0.0316531	23.4793	0.0903181	0.22338	0.271619	0.00182074	0.00102889	0.27193	0.36083	9487170	47614	300298	2130	6445	2700	7130	5	22
Balaenoptera acutorostrata	CETARTIODACTYLA	Carnivore	wild	LC	GCF_000493695.1	NA	22690	12843668	8030	NA	0.551806	0.00157339	0.0012	0.143319	0.0409706	22.4224	0.159604	0.413361	0.450899	0.00420168	0.00276625	0.352088	0.410826	1519307	11975	62247	841	1774	198	326	3	2
Balaenoptera bonaerensis	CETARTIODACTYLA	Carnivore	wild	NT	GCA_000978805.1	NA	8410	20082	8030	NA	0.527182	0.00134034	0.0025	0.0547375	0.0341938	24.5231	0.112447	0.247059	0.358382	0.0117647	0	0.291615	0.373057	1415490	3101	48401	147	463	21	62	0	1
Beatragus hunteri	CETARTIODACTYLA	Herbivore	captive	CR	GCA_004027495.1	NA	57444	69303	2253.97	12679.2	0.828355	0.00045077	0.0004	0.607421	0.029421	24.5061	0.070459	0.27957	0.339744	0	0.0192308	0.232176	0.314651	11290790	54566	332186	2997	7210	26	53	0	0
Bison bison	CETARTIODACTYLA	Herbivore	wild	NT	GCF_000754665.1	SAMN16823422	19971	7192658	4288.14	2908.65	2.49478	0.00298303	0.0005	0.0644091	0.0360987	23.4987	0.113468	0.333333	0.404798	0.00165017	0.00075019	0.268603	0.345603	1619562	9344	58464	588	1328	202	540	0	1
Bos indicus	CETARTIODACTYLA	Herbivore	domestic	LC	GCA_000247795.2	SAMN10486400	28375	106310653	3285	NA	2.44167	0.00471316	0.003	0.0199831	0.0372076	24.6335	0.124066	0.273632	0.309948	0.00332779	0.00524659	0.312561	0.337767	397795	3092	14801	213	379	165	296	1	2
Bos mutus	CETARTIODACTYLA	Herbivore	domestic	LC	GCF_000298355.1	NA	22822	1407960	3650	NA	2.81593	0.00263639	0.0015	0.0663814	0.0346733	24.4095	0.105639	0.322454	0.357966	0.00391645	0.00542741	0.286553	0.332551	1717894	10488	59565	731	1439	247	528	0	3
Bos taurus	CETARTIODACTYLA	Herbivore	domestic	LC	GCF_000003205.7	SAMN10598557	276285	6806220	3285	NA	2.99558	0.00283483	0.001	0.11942	0.0388946	23.485	0.109955	0.287263	0.377943	0	0.00124069	0.276467	0.334004	626051	5491	24350	333	706	212	610	0	0
Bubalus bubalis	CETARTIODACTYLA	Herbivore	domestic	LC	GCF_000471725.1	NA	21938	1412388	2920	1.03738e+06	4.19636	0.00283719	0.003	0.350612	0.0309578	25.7513	0.0724466	0.282985	0.329986	0.00273224	0.00191479	0.224011	0.312046	7007026	40319	216922	2058	5779	311	690	0	3
Callicebus donacophilus	PRIMATES	Omnivore	wild	LC	GCA_004027715.1	NA	41149	46445	3211.54	NA	1.43488	0.00139201	0.0012	0.291385	0.0300879	25.5665	0.0941902	0.348571	0.398633	0	0	0.274762	0.35948	14572474	55238	438455	2279	7135	61	175	0	0
Callithrix jacchus	PRIMATES	Omnivore	captive	LC	GCA_002754865.1	NA	155284	129239660	2156.52	307075083	NA	NA	NA	NA	0.0317212	24.7806	0.0844601	NA	NA	NA	NA	0.251599	0.331609	10588927	88433	335894	4648	12097	NA	NA	NA	NA
Camelus bactrianus	CETARTIODACTYLA	Omnivore	domestic	LC	GCF_000767855.1	SAMN02991270	139019	9947519	5840	11321.6	1.14497	0.00200406	0.001	0.248915	0.0446065	21.4955	0.2011	0.322072	0.352166	0.0045045	0.00659134	0.411215	0.423554	337103	2691	15037	186	340	143	374	1	2
Camelus dromedarius	CETARTIODACTYLA	Omnivore	domestic	LC	GCF_000767585.1	NA	69131	4188677	5840	NA	0.949811	0.00140346	0.0006	0.346	0.03762	21.8756	0.127288	0.326667	0.394822	0.00666667	0.00161812	0.286635	0.374847	1026395	5952	38613	356	883	98	244	0	2
Camelus ferus	CETARTIODACTYLA	Omnivore	wild	CR	GCF_000311805.1	NA	90263	2005940	5840	NA	0.702638	0.00045077	0.002	0.10349	0.0407476	21.6635	0.180188	0.326203	0.391144	0.00534759	0.0110701	0.372358	0.402448	334989	2380	13650	166	296	61	106	0	1
Canis lupus	CARNIVORA	Carnivore	domestic	LC	GCF_000002285.3	NA	267478	45876610	2883.26	508034	1.96459	0.00231623	0.0013	0.113901	0.0377557	24.0393	0.158179	NA	NA	NA	NA	0.292576	0.381471	362448	2118	13684	127	273	NA	NA	NA	NA
Canis lupus familiaris	CARNIVORA	Carnivore	wild	LC	GCA_004027395.1	NA	100144	157754	2883.26	508034	2.47899	0.00192505	0.0027	0.264948	0.0328847	26.6326	0.134688	NA	NA	NA	NA	0.311224	0.348028	238242	1707	7835	85	239	NA	NA	NA	NA
Capra aegagrus	CETARTIODACTYLA	Herbivore	wild	NT	GCA_000978405.1	SAMEA2395408	19347	91317560	2097.01	NA	3.98477	0.0041338	0.0032	0.015245	0.0346555	25.8104	0.115629	0.295224	0.361168	0.00144928	0.00067889	0.262987	0.342207	629742	3265	21824	175	400	204	532	2	1
Capra hircus	CETARTIODACTYLA	Herbivore	domestic	LC	GCF_001704415.1	NA	26244591	87277232	2555	NA	3.72254	0.00122489	0.002	0.614155	0.0325217	26.1495	NA	NA	NA	NA	NA	NA	NA	634376	NA	20631	NA	NA	NA	NA	NA	NA
Capromys pilorides	RODENTIA	Omnivore	wild	LC	GCA_004027915.1	NA	4080	4081	1714.83	NA	4.33301	0.00323016	0.0006	0.342317	0.0428362	22.0121	0.0792061	0.417722	0.288136	0.0254237	0.0042735	0.230666	0.29659	13254103	33217	567756	1604	4764	99	68	1	6
Carollia perspicillata	CHIROPTERA	Omnivore	wild	LC	GCA_004027735.1	NA	10341	10739	1847.54	NA	4.90729	0.00706802	0.008	0.0181826	0.0337591	21.8936	0.0726613	0.236749	0.289209	0.00176678	0.00359971	0.245549	0.300924	10837579	24163	365867	1162	3420	134	402	0	1
Castor canadensis	RODENTIA	Herbivore	wild	LC	GCA_004027675.1	NA	49369	55723	2657.6	9.22666e+06	1.68033	0.00141408	0.0012	0.214135	0.0315356	25.2517	0.0616646	0.347339	0.359504	0.00280112	0.00137931	0.234469	0.309716	51728864	231842	1631298	13451	31199	124	261	0	1
Catagonus wagneri	CETARTIODACTYLA	Omnivore	captive	EN	GCA_004024745.1	NA	66027	91723	1470.95	3.0481e+06	3.0269	0.0040012	0.002	0.0206199	0.026419	23.3988	0.0675169	0.206271	0.27202	0.0013327	0.00139864	0.236508	0.329426	24657124	110800	651417	6028	16228	4335	10312	12	28
Cavia aperea	RODENTIA	Herbivore	NA	LC	GCA_000688575.1	no data available	1039	27928671	763.428	11151000000	NA	NA	NA	NA	0.032985	26.6783	0.0667755	NA	NA	NA	NA	0.186242	0.254737	1736093	2153	57265	80	335	NA	NA	NA	NA
Cavia porcellus	RODENTIA	Herbivore	captive	LC	GCF_000151735.1	no data available	80583	27942054	763.428	NA	NA	NA	NA	NA	0.0653315	16.6854	0.230962	NA	NA	NA	NA	0.380829	0.412234	146346	1320	9561	96	171	NA	NA	NA	NA
Cavia tschudii	RODENTIA	Herbivore	captive	LC	GCA_004027695.1	NA	64807	91436	755.956	NA	5.09927	0.00083648	0.0004	0.635931	0.0555624	20.1535	0.184194	0.340206	0.417266	0.00343643	0.00479616	0.367412	0.437716	145602	1049	8090	89	150	99	174	1	1
Cebus albifrons	PRIMATES	Omnivore	captive	LC	GCA_004027755.1	NA	25652	31156	5508.65	5.21478e+07	0.939014	0.00179481	0.0018	0.189821	0.0382398	25.1395	0.126302	0.34715	0.430183	0	0.00141243	0.370968	0.41704	731856	2826	27986	107	384	67	305	2	0
Cebus capucinus	PRIMATES	Omnivore	wild	VU	GCF_001604975.1	SAMN04274558	41196	5274112	6794.84	1.17544e+07	0.673998	0.00164428	0.0008	0.151186	0.0411194	21.3125	0.135651	0.462103	0.474444	0.00738916	0.00556793	0.285485	0.390046	467857	5009	19238	265	670	189	427	0	3
Ceratotherium simum	PERISSODACTYLA	Herbivore	wild	NT	GCF_000283155.1	NA	92960	26277727	6865.35	1.4967e+06	NA	NA	NA	NA	0.0427172	20.318	0.172377	NA	NA	NA	NA	0.362353	0.449556	312661	3384	13356	224	475	NA	NA	NA	NA
Ceratotherium simum cottoni	PERISSODACTYLA	Herbivore	wild	CR	GCA_004027795.1	NA	21199	23005	6865.35	1.4967e+06	0.432229	0.00094734	0.001	0.40423	0.0426872	21.2453	0.157091	0.380952	0.40081	0	0	0.333333	0.417625	316418	904	13507	34	125	32	99	0	0
Cercocebus atys	PRIMATES	Omnivore	captive	VU	GCF_000955945.1	SAMN03121017	112942	12849131	3285	3.89949e+06	2.22012	0.00383624	0.003	0.0482042	0.0285202	24.3757	0.0773549	0.308743	0.369293	0.00273973	0.00080939	0.247251	0.326953	2961169	23138	84453	1182	3081	339	914	0	3
Cercopithecus neglectus	PRIMATES	Omnivore	captive	LC	GCA_004027615.1	NA	9789	10270	4232.25	8.60236e+07	1.36857	0.00173266	0.0014	0.26579	0.0284037	23.7288	0.0752601	0.36255	0.379507	0.00796813	0.00190476	0.24335	0.315353	4290596	12131	121869	447	1601	91	200	0	2
Chaetophractus vellerosus	CINGULATA	Omnivore	wild	LC	GCA_004027955.1	NA	1606	1606	1460	NA	2.92267	NA	NA	NA	0.0361391	25.9263	0.0770366	NA	NA	NA	NA	0.237936	0.32361	11993730	8532	433443	201	1036	NA	NA	NA	NA
Cheirogaleus medius	PRIMATES	Herbivore	captive	VU	GCA_004024725.1	NA	90923	118572	2584.91	27203656	3.84797	0.00234781	0.0006	0.273555	0.026912	23.724	0.0732969	0.216813	0.261142	0.00074405	0.00077866	0.248901	0.323734	12028952	62420	323723	3338	8585	2623	6375	4	9
Chinchilla lanigera	RODENTIA	Herbivore	wild	EN	GCF_000276665.1	NA	61105	21893125	1825	3.47665e+07	10.5245	0.00529275	0.006	0.22221	0.0301515	22.7238	0.0659631	0.277881	0.304521	0.0013947	0.00159617	0.216139	0.301227	20252144	114964	610633	6997	16337	598	1145	1	3
Chlorocebus sabaeus	PRIMATES	Omnivore	captive	LC	GCF_000409795.2	NA	90449	81825804	4533.48	NA	2.11919	0.00255982	0.0022	0.2598	0.0285949	23.9015	0.0878842	0.347826	0.391102	0	0.00258665	0.274347	0.354219	2985497	27930	85370	1432	3737	296	756	0	0
Choloepus didactylus	PILOSA	Herbivore	wild	LC	GCA_004027855.1	NA	7167	7289	4669.37	208311206	0.976662	0.0021391	0.0006	0.284659	0.05094	19.8171	0.14116	NA	0.536082	NA	0	0.30303	0.402769	1792815	2834	91326	118	414	4	52	0	0
Choloepus hoffmanni	PILOSA	Herbivore	wild	LC	GCA_000164785.2	NA	64490	366442	5095.6	118074038	2.09243	0.00154324	0.001	0.553312	0.0478612	22.8562	0.142359	0.415094	0.410314	0	0.00224215	0.306157	0.373148	2742327	16397	131251	867	2390	220	366	1	0
Chrysochloris asiatica	AFROSORICIDA	Carnivore	wild	LC	GCA_004027935.1	NA	6444	6492	1036.56	145686020	6.34681	NA	NA	NA	0.0494545	24.0411	0.0823797	NA	NA	NA	NA	0.216228	0.256377	13607402	21806	672947	939	2788	NA	NA	NA	NA
Colobus angolensis	PRIMATES	Herbivore	captive	VU	GCF_000951035.1	NA	38363	7840981	3864.89	NA	2.51258	0.00174004	0.0012	0.136667	0.0305292	22.9805	0.0953611	0.373961	0.456671	0.00138696	0.00206327	0.28332	0.371706	5092871	39330	155481	2003	5119	270	664	1	1
Condylura cristata	EULIPOTYPHLA	Carnivore	captive	LC	GCF_000260355.1	NA	46163	55520359	558.641	18465000000	NA	NA	NA	NA	0.034704	18.3631	0.0725886	NA	NA	NA	NA	0.22327	0.309651	24987137	170198	867154	10428	25174	NA	NA	NA	NA
Craseonycteris thonglongyai	CHIROPTERA	Carnivore	wild	NT	GCA_004027555.1	NA	23218	25762	2070.53	NA	1.42454	0.00087222	0.0006	0.365642	0.0350041	20.4804	0.0898319	0.48913	0.351931	0.0108696	0.0171674	0.26239	0.352761	32296941	133376	1130527	6579	18999	90	82	2	2
Cricetomys gambianus	RODENTIA	Omnivore	wild	LC	GCA_004027575.1	NA	80761	110049	1040.31	NA	5.65673	0.00184828	0.0019	0.185565	0.0364171	18.6936	0.0796533	0.283122	0.341772	0.00181488	0.00421941	0.245863	0.328005	36038072	207006	1312402	12985	29461	156	405	0	1
Cricetulus griseus	RODENTIA	Herbivore	captive	LC	GCA_900186095.1	SAMN04325241	97133	62039716	589.388	NA	9.3133	0.00114096	0.0026	0.757488	0.0407876	20.2549	0.0742271	0.413366	0.432815	0.00990099	0.0170455	0.219815	0.288711	14469719	134380	590185	8355	18875	167	306	4	4
Crocidura indochinensis	EULIPOTYPHLA	Carnivore	NA	LC	GCA_004027635.1	NA	4927	4929	409.171	NA	16.9216	0.00400048	0.0027	0.0774261	0.0597416	19.1411	0.100065	NA	0.479167	NA	0	0.273654	0.266022	3829946	2428	228807	113	237	31	46	0	0
Cryptoprocta ferox	CARNIVORA	Carnivore	captive	VU	GCA_004023885.1	NA	128639	173473	2555	188595	1.2164	0.00142852	0.0014	0.114794	0.0245716	25.3862	0.0612647	0.261224	0.328814	0	0.00451977	0.216555	0.315637	14661131	71272	360247	3716	10260	128	291	1	0
Ctenodactylus gundi	RODENTIA	Herbivore	wild	LC	GCA_004027205.1	NA	218543	354548	824.216	NA	8.27375	0.00212671	0.0018	0.0840022	0.0376119	20.153	0.0776598	0.31831	0.389173	0.00140845	0.00292612	0.247633	0.329362	46347367	394697	1743212	24186	57049	226	532	1	1
Ctenomys sociabilis	RODENTIA	Herbivore	captive	CR	GCA_004027165.1	NA	37562	49073	600.934	NA	4.77278	0.00045567	0.0004	0.791574	0.0378525	25.5524	0.0760703	0.269231	0.469945	0	0.0111111	0.228183	0.30486	28905992	87805	1094165	4664	14100	7	86	0	0
Cuniculus paca	RODENTIA	Herbivore	wild	LC	GCA_004365215.1	NA	3890	3892	2097.46	603126236	2.65623	0.0056986	0.0075	0.124346	0.0341078	22.83	0.0680981	0.306667	0.313063	0.00671141	0	0.228918	0.294654	14112623	17593	481350	683	2292	46	139	0	1
Dasyprocta punctata	RODENTIA	Omnivore	captive	LC	GCA_004363535.1	NA	38650	43703	1683.36	4.38841e+07	6.39756	0.00541289	0.0011	0.126023	0.0312603	24.0363	0.0692446	0.220703	0.310094	0.00292969	0.0017116	0.226696	0.308307	21551766	72029	673714	3658	10505	226	725	0	3
Dasypus novemcinctus	CINGULATA	Carnivore	NA	LC	GCF_000208655.1	SAMN15762694	26277	1687935	1825	347924054	2.01245	0.0029352	0.002	0.22738	0.0379974	25.0223	0.0885121	0.323944	0.488372	0	0	0.26713	0.365774	21690185	101007	824171	6118	14668	23	63	0	0
Daubentonia madagascariensis	PRIMATES	Omnivore	wild	EN	GCA_004027145.1	NA	298834	379919	2920	5.64937e+06	1.3067	0.0006939	0.0005	0.458166	0.0229795	24.8238	0.0633504	0.338068	0.438936	0.002849	0.00241838	0.243299	0.323568	28298146	189111	650276	10464	26119	119	363	0	1
Delphinapterus leucas	CETARTIODACTYLA	Carnivore	captive	LC	GCF_002288925.1	NA	159142	19885328	5659.88	NA	0.0162345	0.00090743	0.0006	0.164873	0.0367291	22.9283	0.122688	NA	0.571429	NA	0.0238095	0.320819	0.377716	1579212	12987	58003	837	1856	1	24	0	0
Desmodus rotundus	CHIROPTERA	Carnivore	captive	LC	GCA_002940915.2	NA	80250	26869735	2779.8	NA	6.97278	0.00694638	0.0075	0.0432969	0.0272965	24.9522	0.0661193	0.251284	0.318882	0.00273973	0.00179211	0.215685	0.3168	22564987	132584	615945	7346	19445	734	1780	3	8
Dicerorhinus sumatrensis	PERISSODACTYLA	Herbivore	wild	CR	GCA_002844835.1	NA	89455	614498	7300	623712	0.998652	0.00143484	0.0014	0.357907	0.0311421	22.815	0.0918764	0.37031	0.442337	0	0.00379363	0.275551	0.355004	8921346	63886	277829	3893	8913	227	583	1	0
Diceros bicornis	PERISSODACTYLA	Herbivore	wild	CR	GCA_004027315.1	NA	87375	115504	6205	1.25966e+06	0.852593	0.00160248	0.001	0.185704	0.0365541	21.3772	0.106714	0.347992	0.417924	0	0.0008881	0.29118	0.368072	3466946	21304	126731	1147	3036	182	471	0	0
Dinomys branickii	RODENTIA	Herbivore	NA	LC	GCA_004027595.1	NA	64805	77918	2673.84	NA	1.12947	0.00045156	0.0004	0.627067	0.0314219	24.1423	0.0812253	0.386861	0.473684	0.00729927	0	0.243797	0.320882	33791387	148943	1061791	8831	21365	53	144	1	1
Dipodomys ordii	RODENTIA	Omnivore	NA	LC	GCF_000151885.1	NA	48087	11931245	1142.08	1017522775	NA	NA	NA	NA	0.0395747	17.9942	0.0677108	NA	NA	NA	NA	0.18806	0.261767	3035675	14223	120136	786	2045	NA	NA	NA	NA
Dipodomys stephensi	RODENTIA	Omnivore	NA	VU	GCA_004024685.1	NA	30710	36811	824.727	2.85244e+07	4.98969	0.00142121	0.0006	0.298883	0.0328348	23.1342	0.0630501	0.204082	0.228594	0.00061275	0.00110963	0.206529	0.267613	5077720	13022	166726	638	1869	1000	2061	4	3
Dolichotis patagonum	RODENTIA	Herbivore	captive	NT	GCA_004027295.1	NA	27983	31026	1675.83	NA	5.79861	0.00368481	0.0076	0.378829	0.0325238	24.4295	0.0721426	0.25741	0.340559	0.00156006	0.0027972	0.21414	0.304573	20817713	70702	677072	3883	10766	165	487	1	1
Echinops telfairi	AFROSORICIDA	Carnivore	captive	LC	GCF_000313985.1	NA	20428	45764842	1967.09	NA	6.44782	0.00350463	0.004	0.176135	0.0482176	17.1118	0.10072	0.312399	0.355124	0.00885668	0.00253378	0.254887	0.330935	11095947	83065	535020	5659	11745	388	842	2	11
Eidolon helvum	CHIROPTERA	Herbivore	wild	NT	GCA_000465285.1	NA	12668	27684	1825	NA	6.40808	0.00589309	0.0025	0.0160761	0.0307942	21.81	0.0869461	0.20742	0.28044	0.00168919	0.00392773	0.248714	0.340335	14974467	34590	461127	1698	4650	123	357	2	1
Elaphurus davidianus	CETARTIODACTYLA	Herbivore	captive	CR	GCA_002443075.1	SAMN08014286	59950	2844142	3530.65	NA	1.9385	0.00129031	0.0006	0.499976	0.0262651	27.0498	0.0594639	0.363636	0.327902	0.0030303	0.00203666	0.215873	0.296968	8409858	53231	220886	2951	7424	120	161	0	1
Elephantulus edwardii	MACROSCELIDEA	Carnivore	wild	LC	GCA_004027355.1	NA	24219	17713	750.226	211076106	11.4059	0.00322691	0.002	0.116618	0.0409397	26.7975	0.0727005	NA	NA	NA	NA	0.2455	0.28676	24952202	148261	1021537	8825	20226	NA	NA	NA	NA
Ellobius lutescens	RODENTIA	Herbivore	captive	LC	GCA_001685075.1	NA	11648	242123	766.225	NA	8.59195	0.00715341	0.0017	0.172261	0.044985	19.3014	0.123121	0.462295	0.493243	0.0165016	0.0101351	0.27183	0.365335	9456331	37138	425393	2239	5164	141	292	1	5
Ellobius talpinus	RODENTIA	Herbivore	captive	LC	GCA_001685095.1	NA	8259	15246	589.388	NA	6.2722	0.00161171	0.0006	0.222661	0.0433924	20.1432	0.123473	0.403226	0.370968	0.00537634	0.00268817	0.306571	0.360077	8595228	21070	372968	1348	2936	75	138	0	1
Enhydra lutris	CARNIVORA	Carnivore	wild	EN	GCF_002288905.1	NA	244529	38751465	5475	NA	0.383137	0.00063031	0.0006	0.513011	0.0325975	22.8465	0.0823423	0.335196	0.438017	0.00558659	0	0.228172	0.307621	6706397	49496	218612	2854	7188	60	159	0	1
Eptesicus fuscus	CHIROPTERA	Carnivore	wild	LC	GCF_000308155.1	NA	21392	13454942	2400.94	NA	NA	NA	NA	NA	0.0278999	24.7647	0.0607516	NA	NA	NA	NA	0.230986	0.303293	7776525	50330	216964	3128	7006	NA	NA	NA	NA
Equus asinus	PERISSODACTYLA	Herbivore	domestic	LC	GCF_001305755.1	SAMN08904660	66737	3776412	3041.7	NA	1.44659	0.00202603	0.0016	0.0399119	0.0309466	22.9914	0.0932466	0.307065	0.428781	0	0.00440529	0.279854	0.334771	3078691	19592	95275	1292	2861	113	292	0	0
Equus caballus	PERISSODACTYLA	Herbivore	domestic	LC	GCF_000002305.2	NA	112381	46749900	2847	NA	3.279	0.00706802	0.00175	0.00336174	0.0392958	21.9172	0.150997	0.353783	0.438243	0.00204499	0	0.340125	0.423459	349681	2537	13741	157	350	173	479	0	1
Equus przewalskii	PERISSODACTYLA	Herbivore	captive	EN	GCF_000696695.1	SAMEA5374052	57610	513800	2847	NA	2.81615	0.00254939	0.0015	0.0609522	0.0401448	21.9107	0.1747	0.364629	0.394048	0	0.00357569	0.385335	0.433866	355837	2451	14285	170	363	167	331	0	0
Erinaceus europaeus	EULIPOTYPHLA	Omnivore	NA	LC	GCF_000296755.1	NA	21359	3264618	1608.52	393808992	NA	NA	NA	NA	0.0405742	20.4206	0.0854304	NA	NA	NA	NA	0.248737	0.319734	25560053	233100	1037080	17559	32488	NA	NA	NA	NA
Erythrocebus patas	PRIMATES	Omnivore	captive	NT	GCA_004027335.1	NA	28523	34535	3529.34	1.80657e+06	1.20835	0.00205865	0.0018	0.0500409	0.0306787	23.631	0.0858983	0.314634	0.379464	0.00731707	0.00178571	0.251267	0.340488	2982130	12367	91488	471	1574	129	425	1	3
Eschrichtius robustus	CETARTIODACTYLA	Carnivore	wild	LC	GCA_004363415.1	NA	68559	94414	10444.3	NA	0.185087	0.00073898	0.0006	0.314649	0.0362677	22.6429	0.124445	0.408889	0.424757	0.0133333	0	0.306382	0.39698	3662435	20113	132828	1182	2988	92	175	1	3
Eubalaena japonica	CETARTIODACTYLA	Carnivore	wild	EN	GCA_004363455.1	NA	34866	39813	9704.44	NA	0.627657	0.00191839	0.001	0.19246	0.0361589	23.016	0.122355	0.355623	0.406932	0	0.00514139	0.327485	0.396587	4700942	22421	169981	1310	2954	117	317	1	0
Eulemur flavifrons	PRIMATES	Herbivore	captive	CR	GCA_001262665.1	NA	27331	413352	2920	NA	3.38875	0.00208996	0.0012	0.163761	0.0297092	23.3954	0.0772486	0.309551	0.37154	0.00115075	0.00388727	0.243405	0.296596	3241653	20332	96307	1264	2821	269	765	0	1
Eulemur fulvus	PRIMATES	Herbivore	captive	VU	GCA_004027275.1	NA	21310	22561	2920	5.67007e+06	3.66175	0.00668578	0.0063	0.0109541	0.0262716	26.0076	0.0681734	0.268065	0.298723	0.0011655	0.00085106	0.253968	0.29735	3301623	8057	86739	336	1021	230	702	2	1
Felis catus	CARNIVORA	Carnivore	domestic	LC	GCF_000181335.2	SAMN00115879	45189	18072971	2905.4	NA	2.80622	0.00192689	0.0041	0.576059	0.0231476	29.1395	0.0579428	NA	NA	NA	NA	0.205153	0.294156	2023231	7824	46833	447	1049	NA	NA	NA	NA
Felis nigripes	CARNIVORA	Carnivore	captive	VU	GCA_004023925.1	NA	16007	18631	1685.38	NA	1.20753	0.00068493	0.0006	0.433778	0.0257543	25.7923	0.0750303	0.363636	0.40625	0.0454546	0	0.251437	0.298858	2055808	2368	52946	136	310	8	26	0	1
Fukomys damarensis	RODENTIA	Omnivore	captive	LC	GCF_000743615.1	NA	44830	5314287	2023.31	NA	3.67573	0.00118682	0.0008	0.385909	0.0340323	24.8789	0.0903066	0.352201	0.410802	0.00314465	0.00163934	0.262387	0.342973	33552483	160640	1141868	10562	22212	112	251	0	1
Galeopterus variegatus	DERMOPTERA	Herbivore	wild	LC	GCA_004027255.1	NA	34666	7885395	2840.44	NA	2.86725	0.00433487	0.0068	0.28203	0.035987	22.0624	0.0842235	0.285906	0.36134	0.00134228	0.00145843	0.27216	0.353982	29644570	177680	1066820	10271	24110	213	744	0	1
Giraffa tippelskirchi	CETARTIODACTYLA	Herbivore	wild	EN	GCA_001651235.1	NA	47894	212164	5251.01	NA	0.880332	0.00110468	0.0005	0.355691	0.0344796	22.2048	0.0843215	0.403587	0.376068	0	0	0.230292	0.314032	5982663	35733	206280	2006	4903	90	176	0	0
Glis glis	RODENTIA	Omnivore	wild	LC	GCA_004027185.1	NA	26062	30338	1152.94	10637000000	0.0519704	0.00070358	0.0006	0.0940776	0.0293519	22.5279	0.0598528	NA	0.586207	NA	0	0.237489	0.295869	17407133	48198	510932	2282	6372	3	17	0	0
Gorilla gorilla	PRIMATES	Herbivore	captive	CR	GCA_900006655.3	NA	9406846	20634945	8030	369165	0.503313	0.00529792	0.0045	0.0184824	0.0314702	22.7889	0.103758	0.392593	0.425532	0.00740741	0.0102215	0.292674	0.374184	5088660	45896	160141	2278	5518	159	500	2	3
Graphiurus murinus	RODENTIA	Omnivore	captive	LC	GCA_004027655.1	NA	22138	28463	879.124	426383697	14.7338	0.00234642	0.007	0.630988	0.0286831	23.2333	0.062725	0.291667	0.262982	0	0.00167504	0.244392	0.304074	24913409	70259	714593	3495	10011	56	157	0	0
Helogale parvula	CARNIVORA	Omnivore	captive	LC	GCA_004023845.1	NA	113567	179119	1776.17	NA	3.79071	0.00111729	0.0016	0.524201	0.0283357	24.2449	0.0746208	0.322709	0.350975	0.00398406	0.00417827	0.250603	0.313575	7308624	33317	207095	1998	4760	81	252	0	1
Hemitragus hylocrius	CETARTIODACTYLA	Herbivore	NA	EN	GCA_004026825.1	NA	66552	85340	2302.78	NA	0.987545	0.00067768	0.0004	0.808763	0.0317342	25.0604	0.0839989	0.375	0.429448	0	0.0185185	0.237393	0.308241	2105643	10975	66821	611	1571	30	70	0	0
Heterocephalus glaber	RODENTIA	Herbivore	captive	LC	GCF_000247695.1	NA	47778	20532749	2023.31	14701000000	2.26443	0.00107597	0.0006	0.300828	0.0448014	23.2549	0.114329	0.492997	0.48105	0.0140449	0.0116788	0.281184	0.343471	17196523	137297	770428	9330	20741	176	330	1	5
Heterohyrax brucei	HYRACOIDEA	Herbivore	captive	LC	GCA_004026845.1	NA	62841	67904	2139.15	40005000000	3.39825	0.00478825	0.0045	0.0682399	0.0352522	21.4159	0.0769213	0.240757	0.31905	0	0.00186393	0.235222	0.302333	5393845	20004	190145	1265	2802	280	685	1	0
Hippopotamus amphibius	CETARTIODACTYLA	Herbivore	captive	VU	GCA_004027065.1	NA	76609	4444377	3650	8.98803e+06	2.52897	0.003224	0.002	0.190733	0.0262478	25.3914	0.0767105	0.319588	0.36	0.00343643	0.00190476	0.269365	0.359421	29488686	152274	774014	7977	22073	186	378	0	2
Hipposideros armiger	CHIROPTERA	Carnivore	wild	LC	GCA_001890085.1	NA	39863	2328177	1834.23	NA	3.69336	0.00265067	0.002	0.0804071	0.0279889	23.7276	0.0822955	0.286047	0.367805	0	0.00390244	0.250937	0.336648	8871968	60023	248317	3546	8102	123	377	1	0
Hipposideros galeritus	CHIROPTERA	Carnivore	wild	LC	GCA_004027415.1	NA	33704	37985	1834.23	NA	3.41669	0.00463758	0.005	0.0926525	0.0302198	24.1159	0.0776809	0.272363	0.304828	0.00534045	0.00291375	0.243492	0.321435	13603707	51173	411101	2527	7047	204	524	1	4
Homo sapiens	PRIMATES	Omnivore	domestic	LC	GCA_000001405.27	short-read data not used	56413054	67794873	9125	NA	NA	NA	NA	NA	0.0347136	21.8593	NA	NA	NA	NA	NA	NA	NA	3719209	NA	129107	NA	NA	NA	NA	NA	NA
Hyaena hyaena	CARNIVORA	Carnivore	captive	NT	GCA_004023945.1	NA	51677	66490	3351.04	NA	0.993535	0.00124806	0.001	0.28296	0.0242401	24.7267	0.0597832	0.278846	0.366516	0	0	0.229053	0.320446	23705461	76225	574622	3298	10160	58	162	0	0
Hydrochoerus hydrochaeris	RODENTIA	Herbivore	wild	LC	GCA_004027455.1	NA	148451	202224	2030.35	1595100791	1.19548	0.00097824	0.001	0.191654	0.0350082	24.2956	0.0874024	0.359043	0.450439	0.00531915	0.00376884	0.236077	0.324661	22080228	116487	772989	7024	17361	135	359	1	2
Hystrix cristata	RODENTIA	Omnivore	captive	LC	GCA_004026905.1	NA	57102	64768	2713.3	NA	2.26383	0.00430313	0.0046	0.019435	0.0282553	24.8151	0.0681096	0.296064	0.35997	0.00447227	0.00222058	0.237066	0.315987	53919964	246019	1523525	14613	36003	331	973	2	5
Ictidomys tridecemlineatus	RODENTIA	Omnivore	captive	LC	GCF_000236235.1	NA	44137	8192786	1059.57	NA	15.9664	0.00401344	0.0005	0.290069	0.0293493	24.9867	0.0666035	0.416196	0.370196	0.0131951	0.0119761	0.221298	0.29637	7437969	41300	218299	2511	6299	442	867	3	14
Indri indri	PRIMATES	Herbivore	wild	CR	GCA_004363605.1	NA	26447	28620	4015	419541	2.41834	0.00536382	0.0058	0.197235	0.0281376	23.8326	0.075374	0.274083	0.34169	0.00344037	0.00185787	0.244252	0.341444	9608167	39737	270351	1777	5531	239	736	0	3
Inia geoffrensis	CETARTIODACTYLA	Carnivore	wild	EN	GCA_004363515.1	NA	24570	26707	4840.09	NA	0.555235	0.00084139	0.0005	0.360441	0.0359108	22.5457	0.111483	0.313333	0.477876	0	0.00442478	0.302104	0.382197	9020772	40996	323943	2166	5758	47	108	0	0
Jaculus jaculus	RODENTIA	Herbivore	captive	LC	GCF_000280705.1	NA	15675	22080993	919.856	NA	10.1416	0.00455942	0.0045	0.00716237	0.0469983	19.4391	0.0783323	0.279926	0.320644	0.00245851	0.00557794	0.216837	0.28538	14085264	98802	661983	5861	14050	456	1036	3	4
Kogia breviceps	CETARTIODACTYLA	Carnivore	wild	LC	GCA_004363705.1	NA	26201	28812	4380	NA	1.62277	0.00670646	0.007	0.012912	0.0349233	22.6725	0.110194	0.278226	0.330559	0.00201816	0.00277521	0.300173	0.385903	10805450	40950	377362	2125	5895	276	715	0	2
Lasiurus borealis	CHIROPTERA	Carnivore	wild	LC	GCA_004026805.1	NA	35165	38543	2051.67	NA	6.28065	0.00715341	0.0006	0.437304	0.0470005	19.3952	0.0839734	0.192901	0.26157	0.00462963	0.00377229	0.230582	0.292057	7195390	16008	338187	981	2089	250	763	0	6
Lemur catta	PRIMATES	Omnivore	captive	EN	GCA_004024665.1	NA	158439	215715	2920	1.32824e+07	3.33155	0.00341765	0.002	0.195291	0.0258915	23.6919	0.0743933	0.278215	0.34915	0.00087489	0.00039557	0.250413	0.337074	10579264	66576	273913	3642	9102	318	883	0	1
Leptonychotes weddellii	CARNIVORA	Carnivore	wild	LC	GCF_000349705.1	NA	23664	904031	4015	NA	NA	NA	NA	NA	0.0330931	23.9923	0.100886	NA	NA	NA	NA	0.286967	0.363346	2822762	13769	93414	643	1755	NA	NA	NA	NA
Lepus americanus	LAGOMORPHA	Omnivore	NA	LC	GCA_004026855.1	NA	15057	16725	1105.95	950118122	6.71966	0.00413877	0.003	0.069471	0.0289377	27.5063	0.0608859	0.252778	0.314969	0.00833333	0.002079	0.221217	0.281777	11765369	22439	340463	1048	2925	91	303	1	3
Lipotes vexillifer	CETARTIODACTYLA	Carnivore	NA	CR	GCF_000442215.1	no data available	31902	2419148	4840.09	NA	NA	NA	NA	NA	0.0352034	23.3398	0.118666	NA	NA	NA	NA	0.312194	0.389517	7898223	60779	278044	3659	8724	NA	NA	NA	NA
Loxodonta africana	PROBOSCIDEA	Herbivore	wild	EN	GCF_000001905.1	SAMN15049832	69023	46401353	9125	28447695	1.05658	0.00245532	0.0008	0.141582	0.0390376	18.4696	0.0910616	0.424623	0.429652	0.00251256	0.00151286	0.261449	0.353842	23379560	169846	912681	9955	24881	169	284	0	1
Lycaon pictus	CARNIVORA	Carnivore	wild	EN	GCA_001887905.1	NA	5555	63240551	2034.72	105397	0.142678	0.00259262	0.0022	0.010527	0.033037	23.9412	0.0887089	NA	0.62963	NA	0	0.241259	0.303473	1807579	9314	59717	577	1187	14	34	0	0
Macaca fascicularis	PRIMATES	Omnivore	captive	VU	GCF_000364345.1	NA	86040	88649475	5076.84	109857395	1.99411	0.00434966	0.0045	0.0279958	0.02942	24.1984	0.0795083	0.291624	0.373901	0.00568769	0.00208382	0.246494	0.334894	849251	7752	24985	384	1068	564	1616	1	11
Macaca mulatta	PRIMATES	Omnivore	wild	LC	GCF_000772875.2	SAMN00113489	107156	4193270	5058.9	7.28887e+07	1.82945	0.00554396	0.0058	0.00745999	0.0319914	24.5365	0.0882871	0.283429	0.354123	0.0006402	0.0030012	0.285175	0.351291	1152124	9551	36858	549	1308	443	1181	2	1
Macaca nemestrina	PRIMATES	Omnivore	captive	VU	GCF_000956065.1	NA	106897	15219753	4015	1.95535e+07	NA	NA	NA	NA	0.0322782	22.8024	0.094704	NA	NA	NA	NA	0.29313	0.353737	1685100	15488	54392	778	1957	NA	NA	NA	NA
Macroglossus sobrinus	CHIROPTERA	Herbivore	wild	LC	GCA_004027375.1	NA	338389	453401	1553.79	NA	4.70229	0.00259465	0.0007	0.265273	0.0328922	21.0297	0.0868483	0.305378	0.352438	0.00384123	0.00128315	0.254522	0.331438	19499045	122668	641367	7831	17264	477	824	1	6
Mandrillus leucophaeus	PRIMATES	Omnivore	NA	EN	GCF_000951045.1	NA	31346	3186748	3650	NA	3.49761	0.00260813	0.001	0.0446898	0.0273088	24.1153	0.0772675	0.337789	0.381494	0.00486618	0.0021645	0.245594	0.339667	3018512	18965	82432	881	2454	278	705	0	4
Manis javanica	PHOLIDOTA	Carnivore	wild	CR	GCF_001685135.1	NA	38922	204728	1825	NA	4.88644	0.00278216	0.0022	0.122379	0.0439772	18.537	0.123891	0.34949	0.377804	0.00510204	0.00236128	0.287432	0.35274	6396310	36833	281292	2438	5518	274	640	0	4
Manis pentadactyla	PHOLIDOTA	Carnivore	NA	CR	GCA_000738955.1	NA	28718	117920	1825	NA	3.27639	0.00193404	0.0006	0.410468	0.0345883	22.4764	0.112611	0.625	0.510441	0.0109489	0.0164706	0.286621	0.352522	8741924	29517	302368	1670	4407	175	220	8	3
Marmota marmota	RODENTIA	Omnivore	wild	LC	GCF_001458135.1	SAMEA5577696	66492	31340621	2506.5	8.57205e+07	1.44418	0.00091127	0.0005	0.602648	0.0289941	26.2993	0.0787451	0.521277	0.578475	0	0.0044843	0.230061	0.30863	7830666	40491	227043	2264	5636	98	129	2	0
Megaderma lyra	CHIROPTERA	Carnivore	wild	LC	GCA_004026885.1	NA	71674	96489	1985.8	NA	2.49168	0.00163614	0.0016	0.145292	0.0301359	22.918	0.0729218	0.288344	0.336339	0.00460123	0.00450857	0.254091	0.335203	32156418	232782	969062	14857	32207	188	373	0	3
Mellivora capensis	CARNIVORA	Omnivore	wild	LC	GCA_004024625.1	NA	50213	59143	3570.78	NA	1.8251	0.00298303	0.003	0.10965	0.0303513	22.939	0.0754167	0.269086	0.327151	0.00500626	0.00412159	0.241751	0.316601	11192306	49361	339701	2475	7058	215	635	0	4
Meriones unguiculatus	RODENTIA	Herbivore	captive	LC	GCA_004026785.1	NA	69839	100883	503.887	NA	14.3334	0.00064554	0.0002	0.729532	0.0307901	23.7018	0.060523	0.309942	0.290196	0.0175439	0.00787402	0.202217	0.26375	10641714	54893	327660	3492	7853	53	74	0	3
Mesocricetus auratus	RODENTIA	Omnivore	captive	VU	GCF_000349665.1	NA	22511	12753307	787.913	NA	2.62071	0.00101088	0.0005	0.665369	0.0334302	21.704	0.0665161	0.564356	0.473373	0.019802	0.00595238	0.225609	0.299881	26084830	148945	872021	8402	21331	114	80	1	4
Mesoplodon bidens	CETARTIODACTYLA	Carnivore	wild	LC	GCA_004027085.1	NA	28959	33532	6460.5	NA	0.618926	0.00175119	0.0015	0.0755603	0.0367892	23.0136	0.104383	0.605311	0.590639	0.0168067	0.0143613	0.295399	0.361366	4017025	15904	147783	919	2210	661	795	10	18
Microcebus murinus	PRIMATES	Omnivore	captive	LC	GCA_000165445.3	SAMN03121888	210702	108171978	2053.51	5.62659e+07	6.63143	0.00470608	0.0054	0.255736	0.0239835	30.2477	0.0577103	0.251827	0.293348	0.00199468	0.00213732	0.21763	0.302266	10441736	63266	250429	3147	8370	379	1098	0	3
Microgale talazaci	AFROSORICIDA	Carnivore	wild	LC	GCA_004026705.1	NA	56946	65143	918.033	NA	7.7825	0.00461713	0.0052	0.0807522	0.0425265	21.5249	0.080866	0.252874	0.298976	0.00143678	0.00256082	0.249839	0.325182	30001056	101109	1275839	5166	14518	176	467	1	1
Micronycteris hirsuta	CHIROPTERA	Carnivore	wild	LC	GCA_004026765.1	NA	62961	68868	2064.28	NA	4.06115	0.00469223	0.0055	0.158717	0.0292886	24.1918	0.0688381	0.224425	0.296401	0.00191939	0.00187852	0.225767	0.318745	22721800	109673	665489	5819	16709	351	947	1	3
Microtus ochrogaster	RODENTIA	Herbivore	captive	LC	GCF_000317375.1	NA	21250	17270019	615.402	29078000000	25.2022	0.00538527	0.0102	0.344752	0.0367177	21.1307	0.0679332	0.258043	0.281185	0.00402955	0.00278746	0.214119	0.281422	14633356	107762	537303	6079	15365	385	807	1	6
Miniopterus natalensis	CHIROPTERA	Carnivore	wild	LC	GCF_001595765.1	NA	29777	4315193	1995.7	NA	2.59769	0.00134344	0.0008	0.20521	0.0265225	26.5903	0.067549	0.258359	0.372857	0	0.00142857	0.235307	0.316304	2659213	12545	70529	746	1753	85	261	0	0
Miniopterus schreibersii	CHIROPTERA	Carnivore	wild	VU	GCA_004026525.1	NA	82539	108707	1995.7	NA	2.51335	0.00088121	0.0005	0.385546	0.028858	22.8374	0.0692009	0.296137	0.366265	0	0.00481928	0.194852	0.288918	1655141	7703	47764	437	1063	69	152	0	0
Mirounga angustirostris	CARNIVORA	Carnivore	wild	LC	GCA_004023865.1	NA	52833	64640	3184.47	NA	0.447096	0.00035631	0.0004	0.622638	0.0312753	24.2813	0.0934411	0.37931	0.393939	0	0.00757576	0.276931	0.376703	3379947	15052	105709	741	2129	22	52	0	0
Mirza coquereli	PRIMATES	Omnivore	captive	EN	GCA_004024645.1	NA	60596	79947	1825	6.29751e+06	4.24233	0.00371289	0.0008	0.10946	0.0266035	24.979	0.0680545	NA	NA	NA	NA	0.224492	0.318031	8919829	34341	237299	1583	4825	NA	NA	NA	NA
Monodon monoceros	CETARTIODACTYLA	Carnivore	wild	LC	GCA_004026685.1	NA	67024	86766	8760	NA	0.180659	0.00086906	0.0006	0.14872	0.0390071	22.2516	0.136681	0.323944	0.450172	0	0	0.343239	0.397088	1568431	7588	61180	523	1104	46	131	0	0
Mormoops blainvillei	CHIROPTERA	Carnivore	wild	LC	GCA_004026545.1	NA	142682	156292	2070.53	NA	4.65535	0.00410376	0.0041	0.0649223	0.0260642	25.6741	0.0653781	0.223244	0.290682	0.00459921	0.00065617	0.218247	0.322379	32026687	157226	834750	9316	23738	340	886	1	7
Moschus moschiferus	CETARTIODACTYLA	Herbivore	captive	VU	GCA_004024705.1	NA	34798	47482	2190	NA	2.12999	0.00145075	0.001	0.312335	0.0298705	24.909	0.0751856	0.331492	0.396417	0.00276243	0.0055991	0.249726	0.3213	15126283	72002	451829	3901	9615	120	354	1	1
Mungos mungo	CARNIVORA	Carnivore	wild	LC	GCA_004023785.1	NA	180702	236501	1719.88	269889550	4.07599	0.00247901	0.0013	0.103005	0.026705	25.4623	0.0696508	0.301026	0.348414	0	0.00416017	0.223322	0.309627	7170955	38172	191500	2101	5223	264	670	2	0
Murina feae	CHIROPTERA	Carnivore	wild	LC	GCA_004026665.1	NA	23400	26051	1825	NA	4.06103	0.00319244	0.0014	0.0883183	0.0343282	22.6813	0.0732539	0.245399	0.292317	0.00153374	0.00124922	0.23343	0.324939	17593160	55724	603942	2514	8507	160	468	1	1
Mus caroli	RODENTIA	Omnivore	captive	LC	GCA_900094665.2	NA	30916	122627250	628.295	NA	2.39036	0.00027285	0.0004	0.909823	0.0361022	23.1813	0.0658795	NA	NA	NA	NA	0.209466	0.269773	8959602	63620	323461	3989	9161	NA	NA	NA	NA
Mus musculus	RODENTIA	Omnivore	wild	LC	GCF_000001635.26	SAMD00271536	32813180	54517951	628.295	NA	NA	NA	NA	NA	0.0372507	23.6701	0.0703644	NA	NA	NA	NA	0.192238	0.231792	3766127	10362	140291	766	1332	NA	NA	NA	NA
Mus pahari	RODENTIA	Omnivore	captive	LC	GCA_900095145.2	NA	29465	111406228	628.295	NA	NA	0.00465656	0.0011	0.990349	0.0347772	22.8104	0.0698181	NA	NA	NA	NA	0.22312	0.280043	17691472	130202	615260	8108	17996	NA	NA	NA	NA
Mus spretus	RODENTIA	Omnivore	captive	LC	GCA_001624865.1	SAMEA1529956	17887	131945496	628.295	NA	0.561184	0.00038895	0.0004	0.833369	0.0393498	22.7256	0.0770013	0.604651	0.675926	0.00775194	0.0277778	0.208514	0.271117	4342304	33462	170869	2051	4682	78	73	0	1
Muscardinus avellanarius	RODENTIA	Omnivore	wild	LC	GCA_004027005.1	NA	44294	59013	874.731	NA	1.44307	0.00030312	0.0005	0.83886	0.0305145	23.1918	0.0716024	0.190476	0.410256	0	0	0.237347	0.325203	35584556	121797	1085844	6008	16711	4	16	0	0
Mustela putorius	CARNIVORA	Carnivore	domestic	LC	GCF_000239315.1	NA	66755	9567452	1652.46	6.2794e+06	2.42985	0.00091873	0.0006	0.721327	0.0248907	25.9385	0.0573408	0.405063	0.448718	0	0.00854701	0.206331	0.292633	13071882	66391	325369	3588	9542	64	105	3	0
Myocastor coypus	RODENTIA	Herbivore	wild	LC	GCA_004027025.1	NA	28446	35982	1311.72	938436078	3.74145	0.00148808	0.0014	0.245404	0.0396464	23.5056	0.0800951	0.283333	0.406709	0	0.00419287	0.233069	0.312027	23038860	66267	913408	3007	9921	51	194	0	0
Myotis brandtii	CHIROPTERA	Carnivore	wild	LC	GCF_000412655.1	NA	23289	3225832	2106.63	NA	NA	0.00126953	0.0006	NA	0.0295763	27.9784	0.0759131	NA	NA	NA	NA	0.235587	0.308995	4326134	15936	127951	857	2250	NA	NA	NA	NA
Myotis davidii	CHIROPTERA	Carnivore	wild	LC	GCF_000327345.1	NA	15182	3454484	2106.63	NA	NA	NA	NA	NA	0.0346452	22.5371	0.0838024	NA	NA	NA	NA	0.243025	0.326782	6355046	24198	220172	1360	3538	NA	NA	NA	NA
Myotis lucifugus	CHIROPTERA	Carnivore	wild	LC	GCF_000147115.1	SAMN10575089	64330	4293315	4117.2	NA	NA	NA	NA	NA	0.0297426	27.6155	0.0751221	NA	NA	NA	NA	0.237954	0.324386	3923995	17372	116710	1077	2563	NA	NA	NA	NA
Myotis myotis	CHIROPTERA	Carnivore	wild	LC	GCA_004026985.1	NA	19322	21824	2847	NA	2.37774	0.00293636	0.001	0.0703805	0.0308036	26.4049	0.070607	0.291375	0.321966	0.0046729	0.00401204	0.247042	0.321687	6714467	17223	206830	901	2308	125	321	0	2
Myrmecophaga tridactyla	PILOSA	Carnivore	captive	VU	GCA_004026745.1	NA	36434	41255	4124.53	13692265	1.49203	0.00312331	0.0026	0.034775	0.0362741	27.7717	0.084805	0.330986	0.39469	0.00469484	0.00088574	0.240968	0.329178	11537601	31786	418516	1434	4270	141	446	0	2
Nannospalax galili	RODENTIA	Herbivore	wild	DD	GCF_000622305.1	NA	30353	3618479	1032.92	NA	10.2534	0.00276005	0.0014	0.100418	0.0415013	22.2803	0.0692825	0.295597	0.39291	0.00314465	0.00738552	0.235806	0.291015	45039233	407291	1869185	26325	56079	188	532	0	2
Nasalis larvatus	PRIMATES	Herbivore	captive	EN	GCA_004027105.1	NA	34532	44943	4015	5.16763e+06	1.22079	0.00127063	0.0005	0.406127	0.0327347	22.8276	0.0983994	0.331551	0.414013	0	0.00636943	0.267358	0.378076	3398994	15041	111265	584	1905	62	195	0	0
Neomonachus schauinslandi	CARNIVORA	Carnivore	wild	EN	GCA_002201575.1	no data available	112698	29518589	5475	NA	NA	NA	NA	NA	0.0348116	22.3897	0.104592	NA	NA	NA	NA	0.262802	0.359013	3059527	23895	106507	1349	3296	NA	NA	NA	NA
Neophocaena asiaeorientalis	CETARTIODACTYLA	Carnivore	wild	CR	GCA_003031525.1	SAMN08512128	86003	6341296	6095.5	NA	0.747905	0.00350455	0.0024	0.0481544	0.0381997	22.7251	0.119966	0.344111	0.407674	0	0.00479616	0.275631	0.359196	1481189	9830	56581	562	1378	149	340	0	0
Noctilio leporinus	CHIROPTERA	Carnivore	wild	LC	GCA_004026585.1	NA	135651	191494	1888.07	NA	3.04106	0.00030849	0.0002	0.854755	0.0354673	21.3776	0.095172	0.346939	0.37619	0	0.0047619	0.264759	0.36042	36777920	221122	1304414	11926	32224	34	79	1	0
Nomascus leucogenys	PRIMATES	Herbivore	wild	CR	GCF_000146795.2	SAMN02850871	35148	52956880	5475	NA	1.35615	0.00507116	0.0042	0.0115916	0.0312856	22.4339	0.102186	0.363135	0.419773	0.00662252	0.004329	0.289524	0.380048	10891989	76745	340762	3456	9684	329	777	1	6
Nycticebus coucang	PRIMATES	Omnivore	wild	EN	GCA_004027815.1	NA	17693	19724	2555	30098422	2.44427	0.00211337	0.001	0.254453	0.0346873	25.615	0.0838062	0.347222	0.380417	0.0208333	0.00643087	0.256007	0.326853	19928667	68009	691271	3017	9342	100	237	1	6
Ochotona princeps	LAGOMORPHA	Herbivore	wild	LC	GCF_000292845.1	NA	42347	26863993	1045.75	1042734437	NA	NA	NA	NA	0.038912	19.1033	0.0726618	NA	NA	NA	NA	0.231301	0.313158	50477755	344711	1964188	18483	49916	NA	NA	NA	NA
Octodon degus	RODENTIA	Herbivore	captive	LC	GCF_000260255.1	NA	19847	12091372	1310.05	7.57456e+07	7.58789	0.00273668	0.0025	0.140231	0.0379335	24.265	0.0692542	0.379412	0.367838	0.0108268	0.00675676	0.202038	0.278293	18319945	97980	694939	5491	14583	387	764	3	11
Odobenus rosmarus	CARNIVORA	Carnivore	wild	VU	GCF_000321225.1	NA	89951	2616778	5529.75	NA	0.743712	0.00146923	0.001	0.0693924	0.0292554	25.8002	0.0834223	0.323017	0.368519	0.00386847	0.00185185	0.252209	0.340566	5344309	38488	156350	2164	5457	167	398	0	2
Odocoileus virginianus	CETARTIODACTYLA	Herbivore	wild	LC	GCA_002102435.1	NA	122019	850721	2713.88	250204759	NA	NA	NA	NA	0.0291064	25.6217	0.0688898	NA	NA	NA	NA	0.213044	0.303213	4449635	28471	129513	1651	4036	NA	NA	NA	NA
Okapia johnstoni	CETARTIODACTYLA	Herbivore	captive	EN	GCA_001660835.1	NA	39571	111538	4764.24	1127913	NA	NA	NA	NA	0.0346472	22.4823	0.0865633	NA	NA	NA	NA	0.250958	0.315913	7003413	38325	242649	2175	5053	NA	NA	NA	NA
Ondatra zibethicus	RODENTIA	Omnivore	wild	LC	GCA_004026605.1	NA	73746	89093	1317.65	NA	4.776	0.00180924	0.0038	0.460186	0.0365421	21.2672	0.0684708	0.292517	0.340081	0.00680272	0	0.216649	0.293792	16380810	87760	598589	5002	12321	129	336	0	3
Onychomys torridus	RODENTIA	Omnivore	wild	LC	GCA_004026725.1	NA	18287	20878	573.289	122029468	9.43521	0.00264422	0.0024	0.153838	0.0345897	22.5151	0.0659106	0.254144	0.323498	0.00184162	0.00210748	0.232646	0.277613	18026454	51839	623529	3438	6766	138	307	0	1
Orcinus orca	CETARTIODACTYLA	Carnivore	wild	DD	GCF_000331955.2	NA	70300	12735091	9380.5	NA	0.348329	0.0009755	0.0006	0.395075	0.0328315	24.9584	0.112315	0.333333	0.464696	0.00569801	0.00164204	0.276331	0.354662	2558003	16397	83983	1008	2362	117	283	0	2
Orycteropus afer	TUBULIDENTATA	Carnivore	wild	LC	GCA_004365145.1	NA	20354	22965	3624.82	NA	1.32025	0.00174877	0.0005	0.18437	0.058202	14.5561	0.109573	0.307407	0.392739	0	0.00330033	0.267801	0.333576	11327776	51808	659299	3019	7448	83	238	0	0
Oryctolagus cuniculus	LAGOMORPHA	Herbivore	wild	EN	GCF_000003625.3	SAMN02786070, but discarded due to multiple individuals pooled	64648	35972871	1515.35	820984401	NA	NA	NA	NA	0.033845	20.9484	0.0651474	0.167957	0.249464	0.00154799	0.0025356	0.210138	0.278078	6103527	33702	206574	2047	4552	434	1279	2	4
Otolemur garnettii	PRIMATES	Herbivore	captive	LC	GCF_000181295.1	SAMN00103053	27100	13852661	2277.71	2.96888e+07	4.7649	0.00185588	0.0006	0.327512	0.0306317	22.8109	0.0681936	0.40388	0.384768	0.00531915	0.00098912	0.219733	0.295758	16158988	118503	494977	6678	16822	229	389	0	3
Ovis aries	CETARTIODACTYLA	Herbivore	domestic	LC	GCF_000298735.2	SAMN02720826	150472	100009711	2920	NA	1.94211	0.00373849	0.0042	0.136522	0.0308668	26.804	0.0994228	0.217799	0.317189	0	0.00285442	0.248524	0.319979	1790208	9802	55258	520	1390	93	334	1	0
Ovis canadensis cremnobates	CETARTIODACTYLA	Herbivore	NA	EN	GCA_004026945.1	NA	55973	69397	2634.5	3.63762e+06	0.997572	0.0007447	0.001	0.399429	0.0321718	25.3931	0.09375	NA	0.321429	NA	0	0.260204	0.309211	1815535	606	58409	35	93	7	9	0	0
Pan paniscus	PRIMATES	Omnivore	wild	EN	GCF_000258655.2	SAMN01920511	66676	8197324	9125	825872	0.693589	NA	NA	NA	0.0379062	20.9342	0.143039	0.426304	0.496706	0.0113636	0.00659631	0.369768	0.425326	1037560	11137	39330	630	1346	188	377	2	5
Pan troglodytes	PRIMATES	Omnivore	captive	EN	GCA_002880755.3	NA	12268567	53103722	7300	3.09528e+06	0.578452	0.00036651	0.0019	0.0785113	0.0361202	22.3039	0.135917	0.478541	0.491279	0.00214592	0.00872093	0.337797	0.408155	1031444	13348	37256	683	1649	223	507	2	1
Panthera onca	CARNIVORA	Carnivore	captive	NT	GCA_004023805.1	NA	62836	116574	3581.68	525041	0.96946	0.00080409	0.0013	0.512421	0.0295691	25.4895	0.0919955	0.344086	0.339216	0.0107527	0.00196078	0.293955	0.308523	1366053	5977	40393	387	795	64	173	0	2
Panthera pardus	CARNIVORA	Carnivore	captive	VU	GCA_001857705.1	NA	20993	21701857	3400.65	2.0544e+06	1.45271	0.00081605	0.0007	0.388041	0.0274902	27.5972	0.0818047	0.350195	0.369668	0.00389105	0.00236967	0.237945	0.30611	1352626	8500	37184	504	1141	90	156	0	1
Panthera tigris	CARNIVORA	Carnivore	captive	EN	GCF_000464555.1	NA	30032	8860407	2920	74849.8	NA	NA	NA	NA	0.0306591	24.9285	0.123708	NA	NA	NA	NA	0.298783	0.379422	1560415	7116	47841	451	1029	NA	NA	NA	NA
Pantholops hodgsonii	CETARTIODACTYLA	Herbivore	wild	NT	GCF_000400835.1	no data available	18674	2772860	2190	NA	NA	NA	NA	NA	0.0308548	24.1186	0.0811198	NA	NA	NA	NA	0.229502	0.324875	6518572	35689	201129	1981	4962	NA	NA	NA	NA
Papio anubis	PRIMATES	Omnivore	captive	LC	GCA_000264685.2	SAMN02199293	149817	585721	3833.59	6.04476e+07	1.91372	0.00266748	0.0011	0.126454	0.0296768	23.522	0.0830785	0.350806	0.37037	0.00538358	0.00246914	0.26499	0.333908	3092076	26378	91763	1282	3459	261	600	4	4
Paradoxurus hermaphroditus	CARNIVORA	Omnivore	wild	LC	GCA_004024585.1	NA	62870	71823	2807	NA	2.93527	0.00465656	0.005	0.153008	0.0217895	25.1838	0.0499512	0.258389	0.324007	0.00111857	0.00280112	0.207512	0.295604	25115061	88394	547244	4533	12132	231	579	2	1
Perognathus longimembris pacificus	RODENTIA	Omnivore	wild	EN	GCA_004363475.1	NA	17686	24714	996.453	9.02712e+07	8.39702	0.00229246	0.0005	0.345872	0.0352897	21.2226	0.0676733	0.221519	0.318126	0	0.00616523	0.221471	0.307524	29603828	94923	1044711	4039	12427	70	258	0	0
Peromyscus maniculatus	RODENTIA	Omnivore	NA	LC	GCF_000500345.1	NA	36367	3760915	940.126	8605014726	27.0248	0.00330027	0.0007	0.63349	0.0312257	23.14	0.0507858	0.227624	0.255383	0.00220994	0.00113336	0.191437	0.249508	12030695	76673	375667	4581	10888	206	676	0	2
Petromus typicus	RODENTIA	Herbivore	wild	LC	GCA_004026965.1	NA	29916	35766	1032.92	NA	8.43599	0.00451453	0.005	0.133902	0.0327095	21.1769	0.0740826	0.404693	0.451596	0.0116788	0.00737564	0.272883	0.329984	33128405	172900	1083613	8238	24021	1121	2659	17	32
Phocoena phocoena	CETARTIODACTYLA	Carnivore	wild	LC	GCA_004363495.1	NA	89111	115969	3028.84	NA	2.01902	0.00188649	0.0016	0.0878885	0.0365096	23.5248	0.105735	0.291246	0.37109	0.00841751	0.00592217	0.26322	0.367219	1550686	7741	56615	435	1154	173	439	0	5
Piliocolobus tephrosceles	PRIMATES	Herbivore	wild	EN	GCA_002776525.1	no data available	70213	10172280	3650	37538916	NA	NA	NA	NA	0.0295956	23.1685	0.0868929	NA	NA	NA	NA	0.273281	0.366682	5061928	45889	149811	2290	6190	NA	NA	NA	NA
Pipistrellus pipistrellus	CHIROPTERA	Carnivore	wild	LC	GCA_004026625.1	NA	26707	33992	1962.54	NA	4.59523	0.00389383	0.0014	0.127755	0.0311452	24.2166	0.0784591	0.294872	0.348519	0.00641026	0.002849	0.228634	0.34303	16236575	53285	505691	2774	6843	230	612	1	5
Pithecia pithecia	PRIMATES	Omnivore	wild	LC	GCA_004026645.1	NA	63292	83104	3539.88	4.34837e+06	2.2151	0.00164099	0.002	0.331215	0.0313814	23.796	0.0869465	0.392777	0.381857	0	0.0031679	0.253045	0.339726	12012738	65479	376976	3126	7981	174	362	1	0
Platanista gangetica minor	CETARTIODACTYLA	Carnivore	wild	EN	GCA_004363435.1	NA	20879	23933	6935	NA	0.145244	0.00036651	0.0005	0.727483	0.0381822	22.1131	0.130038	0.571429	0.585366	0	0	0.321801	0.424621	11595443	31530	442740	1622	4520	12	24	0	0
Pongo abelii	PRIMATES	Omnivore	captive	CR	GCA_002880775.3	NA	11074009	98475126	9125	NA	1.14373	0.0032076	0.003	0.210699	0.0305416	22.6413	0.0904419	NA	NA	NA	NA	0.279891	0.361997	10336870	134276	315704	6041	17042	NA	NA	NA	NA
Procavia capensis	HYRACOIDEA	Herbivore	wild	LC	GCA_004026925.1	NA	37294	39432	3079.14	65971000000	2.63249	0.00458903	0.004	0.0816568	0.0406133	18.1937	0.0926847	0.412127	0.45651	0.0109565	0.0073157	0.254524	0.337028	3513947	18784	142713	1077	2614	1407	3275	28	37
Propithecus coquereli	PRIMATES	Herbivore	captive	CR	GCF_000956105.1	NA	28129	5604909	3650	NA	NA	NA	NA	NA	0.0272311	23.6161	0.0724899	NA	NA	NA	NA	0.232711	0.322762	9975637	62744	271648	2940	8437	NA	NA	NA	NA
Psammomys obesus	RODENTIA	Herbivore	captive	LC	GCA_002215935.1	NA	76398	76398	549.278	121418097	14.6077	0.00169857	0.0005	0.508897	0.0391811	19.3844	0.0787984	0.25	0.375796	0	0.00212314	0.224517	0.291968	6848604	32848	268336	1901	4531	67	177	0	0
Pteronotus parnellii	CHIROPTERA	Carnivore	wild	LC	GCA_000465405.1	NA	9502	22675	1888.07	NA	2.13025	0.0016079	0.001	0.0680552	0.0270828	27.7415	0.0776132	0.459716	0.503597	0.0144578	0.00972053	0.285686	0.369392	30763994	57400	833175	2984	7133	194	420	6	6
Pteronura brasiliensis	CARNIVORA	Carnivore	wild	EN	GCA_004024605.1	NA	90879	119023	2190	NA	2.01125	0.00097472	0.001	0.399752	0.0311774	23.6477	0.0748862	0.357639	0.363636	0.00347222	0.00324675	0.234647	0.305297	7952437	39644	247936	2193	5642	103	224	2	1
Pteropus alecto	CHIROPTERA	Herbivore	wild	LC	GCF_000325575.1	NA	31841	15954802	2945.92	NA	NA	NA	NA	NA	0.0262582	25.2632	0.0792351	NA	NA	NA	NA	0.227779	0.340735	3080793	16623	80896	956	2327	NA	NA	NA	NA
Pteropus vampyrus	CHIROPTERA	Herbivore	wild	NT	GCF_000151845.1	NA	21866	5954017	2945.92	NA	1.72075	0.00586718	0.0057	0.0157441	0.0253941	25.8119	0.0658407	0.216995	0.285368	0.0030349	0.00161681	0.208778	0.312201	3284424	14507	83405	754	2067	143	353	0	2
Puma concolor	CARNIVORA	Carnivore	wild	LC	GCF_003327715.1	NA	27187	100532876	2693.79	447017	2.34385	0.00151529	0.0007	0.44698	0.0254519	25.6596	0.0759554	0.283186	0.388636	0.00444444	0.00228311	0.250795	0.313923	2612145	11799	66484	746	1593	64	171	0	1
Pygathrix nemaeus	PRIMATES	Herbivore	captive	CR	GCA_004024825.1	NA	51434	68569	4015	NA	1.31381	0.00167261	0.0015	0.23559	0.032143	23.7197	0.101955	0.447657	0.506149	0.0071066	0.00430828	0.295583	0.37923	3402702	26858	109373	1176	3445	449	1070	8	7
Rangifer tarandus	CETARTIODACTYLA	Herbivore	NA	VU	GCA_004026565.1	NA	77671	89062	1825	4.686e+07	3.65749	0.00280678	0.0025	0.0863481	0.0334257	24.3526	0.0810932	0.40419	0.445362	0.00870106	0.0058204	0.262993	0.333989	4431258	36597	148118	2103	4760	656	1618	10	14
Rattus norvegicus	RODENTIA	Omnivore	wild	LC	GCF_000001895.5	SAMN05425602	100461	14986627	594.038	NA	15.27	0.0046859	0.0036	0.0286086	0.0369304	22.172	0.0667624	NA	NA	NA	NA	0.237844	0.30209	28760616	338064	1062141	19237	46865	NA	NA	NA	NA
Rhinolophus sinicus	CHIROPTERA	Carnivore	wild	LC	GCA_001888835.1	NA	37803	3754400	2726.54	NA	1.10095	0.00688037	0.0071	0.0422107	0.0276683	24.2011	0.0817698	0.233792	0.345976	0.0158416	0.00743494	0.286699	0.367962	28004970	304861	774850	16992	42086	119	374	1	8
Rhinopithecus bieti	PRIMATES	Herbivore	wild	EN	GCF_001698545.1	NA	36417	2225337	4015	57650.1	1.03517	0.00586718	0.001	0.356426	0.0340074	23.6275	0.115492	0.602606	0.577778	0.0248344	0.0139186	0.318621	0.381332	990931	9324	33699	479	1285	370	546	2	15
Rhinopithecus roxellana	PRIMATES	Herbivore	captive	EN	GCF_000769185.1	NA	77151	1549224	4745	1.43109e+06	1.00107	0.00128013	0.0006	0.345657	0.0345072	23.0276	0.111172	0.486486	0.511308	0.0216138	0.00394477	0.312185	0.377895	1036073	12169	35752	663	1610	342	520	0	15
Rousettus aegyptiacus	CHIROPTERA	Herbivore	wild	LC	GCA_004024865.1	NA	100260	125332	1825	NA	4.57479	0.00244141	0.0045	0.44169	0.027244	23.2972	0.0779521	0.383877	0.40716	0.00777706	0.00796569	0.26732	0.346746	18662413	146239	508438	8766	19357	600	1342	5	12
Saguinus imperator	PRIMATES	Omnivore	captive	LC	GCA_004024885.1	NA	53787	65636	2814.02	3.51951e+06	2.37642	0.00253827	0.0005	0.151661	0.030606	27.4608	0.087676	0.471201	0.505082	0.0154821	0.0118159	0.262843	0.353472	11992382	83587	367039	3877	11116	679	1640	12	22
Saiga tatarica tatarica	CETARTIODACTYLA	Herbivore	captive	CR	GCA_004024985.1	NA	6406	6453	1700.2	2.19519e+06	1.05678	0.00197476	0.0006	0.249535	0.0300653	24.1136	0.080256	0.525114	0.520118	0.0108025	0.0109671	0.253446	0.348063	16526845	24001	496885	837	2967	345	530	2	7
Saimiri boliviensis	PRIMATES	Omnivore	captive	LC	GCF_000235385.1	SAMN00672664	38823	18744880	3354.66	48402775	1.68094	0.00131856	0.0006	0.389854	0.0275412	24.581	0.0756731	0.459827	0.47971	0.0164141	0.00726744	0.265346	0.344953	15286505	142019	421009	6964	17551	372	662	3	13
Scalopus aquaticus	EULIPOTYPHLA	Omnivore	wild	LC	GCA_004024925.1	NA	72421	94879	945.155	3289214593	4.34136	0.00092818	0.0005	0.807204	0.0269703	22.7099	0.0694106	0.433824	0.439462	0	0	0.236517	0.319275	26051105	125371	702607	7172	17761	59	98	0	0
Semnopithecus entellus	PRIMATES	Herbivore	captive	LC	GCA_004025065.1	NA	25064	29955	3806.44	2.62027e+07	1.49516	0.0020818	0.002	0.209456	0.0299385	23.6254	0.0930355	0.489094	0.535315	0.0110827	0.00586166	0.29992	0.384867	4285014	22021	128287	828	2682	583	1387	15	13
Sigmodon hispidus	RODENTIA	Omnivore	captive	LC	GCA_004025045.1	NA	67983	101373	596.57	NA	NA	0.00015654	0.0001	0.844245	0.0385688	21.8122	0.0659917	NA	NA	NA	NA	0.224755	0.285982	41818126	234940	1612875	15566	33804	NA	NA	NA	NA
Solenodon paradoxus	EULIPOTYPHLA	Omnivore	wild	LC	GCA_004363575.1	NA	236847	407682	1901.92	NA	2.61511	0.00094943	0.0005	0.364993	0.0446288	17.2342	0.119041	0.371585	0.44898	0.00728597	0.00340136	0.312253	0.385705	25983398	258260	1159608	18324	38477	204	396	0	4
Sorex araneus	EULIPOTYPHLA	Omnivore	wild	LC	GCF_000181275.1	NA	22623	22794405	524.782	26589000000	NA	NA	NA	NA	0.0396565	20.3746	0.0776636	NA	NA	NA	NA	0.246339	0.316353	31373199	203805	1244151	12793	28608	NA	NA	NA	NA
Spermophilus dauricus	RODENTIA	Omnivore	wild	LC	GCA_002406435.1	SAMN02324521	34849	1761345	1053.68	NA	5.12154	0.0027549	0.002	0.0701395	0.0354586	24.6751	0.103064	0.349432	0.342532	0	0.00649351	0.279196	0.348673	7070610	26533	250714	1624	3647	123	211	0	0
Spilogale gracilis	CARNIVORA	Omnivore	wild	LC	GCA_004023965.1	NA	63054	85970	1289.86	NA	4.75739	0.00134591	0.0006	0.430856	0.028422	22.132	0.0705745	0.30916	0.352734	0.0114504	0.00352734	0.232677	0.324528	28750223	116403	817140	5868	16349	81	200	0	3
Suricata suricatta	CARNIVORA	Omnivore	captive	LC	GCA_004023905.1	NA	148487	186735	1868.07	NA	3.61478	0.0041338	0.0052	0.0917786	0.0291274	24.287	0.0713325	0.292184	0.343707	0.0036523	0.00410397	0.226799	0.314106	9820317	53234	286040	3021	7628	400	1005	2	5
Sus scrofa	CETARTIODACTYLA	Omnivore	domestic	LC	GCF_000003025.5	SAMN18236820	69503	576008	2656.07	9.1869e+07	4.51177	0.00464626	0.001	0.186768	0.0295869	20.8253	0.0701731	NA	NA	NA	NA	0.244794	0.33209	11984499	96418	354584	5161	14157	NA	NA	NA	NA
Tadarida brasiliensis	CHIROPTERA	Carnivore	wild	LC	GCA_004025005.1	NA	22617	24311	1821.51	NA	5.58622	0.00757644	0.008	0.0148284	0.0338996	23.0014	0.0837116	0.188661	0.263664	0.00097752	0.00349956	0.253249	0.33887	18408688	82619	624047	4046	11485	193	603	1	1
Tamandua tetradactyla	PILOSA	Carnivore	captive	LC	GCA_004025105.1	NA	18654	19789	1854.65	6.65419e+07	4.6948	0.00558633	0.007	0.0710311	0.046629	21.2904	0.101561	0.472313	0.475062	0.0136582	0.00785034	0.273256	0.328264	6490784	29572	302659	1561	3746	1305	2886	33	37
Tapirus indicus	PERISSODACTYLA	Herbivore	captive	EN	GCA_004024905.1	NA	225792	308930	4015	87425.6	1.61639	0.00083614	0.0004	0.511727	0.0348229	20.6345	0.0980764	0.465116	0.48751	0.0136719	0.00323102	0.287531	0.348094	4922677	48893	171422	2655	6714	240	605	5	7
Tapirus terrestris	PERISSODACTYLA	Herbivore	captive	VU	GCA_004025025.1	NA	164193	186384	4015	1.16143e+07	1.86433	0.00343888	0.0044	0.0766689	0.0304506	22.6658	0.0850976	0.310404	0.393908	0.00171969	0.00207756	0.252392	0.338694	6598992	37628	200943	2047	5710	361	1138	2	2
Thryonomys swinderianus	RODENTIA	Herbivore	wild	LC	GCA_004025085.1	NA	18955	21523	837.31	NA	7.59191	0.0034472	0.0035	0.0848938	0.0347051	21.4816	0.0783968	0.223958	0.35014	0	0.00186741	0.257911	0.317185	24919283	72653	864825	3906	10285	86	375	0	0
Tolypeutes matacus	CINGULATA	Carnivore	captive	NT	GCA_004025125.1	NA	9441	10217	4287.96	1.28752e+07	0.824299	0.00300052	0.001	0.0987451	0.0406876	25.271	0.0964632	0.377358	0.37659	0.00632911	0.00255102	0.269814	0.349252	14285329	23839	581235	1050	3360	60	148	0	1
Tonatia saurophila	CHIROPTERA	Omnivore	wild	LC	GCA_004024845.1	NA	141649	165561	2064.28	NA	4.07921	0.0029845	0.0026	0.109518	0.0274851	25.4975	0.0642305	0.264	0.321384	0.00218182	0.00083368	0.218872	0.312442	21825258	108217	599870	5925	16813	363	771	1	3
Tragulus javanicus	CETARTIODACTYLA	Herbivore	captive	DD	GCA_004024965.1	NA	78495	86670	1825	NA	5.57877	0.00483499	0.0052	0.17977	0.030454	23.3603	0.0780158	0.569853	0.555096	0.0234568	0.0180055	0.250575	0.342294	38721441	200408	1179224	10296	28078	465	403	6	19
Trichechus manatus	SIRENIA	Herbivore	captive	EN	GCF_000243295.1	NA	37750	14442683	7300	NA	1.81607	0.00137025	0.0005	0.525365	0.0338241	21.5478	0.0956798	0.380463	0.460414	0	0.00487211	0.272951	0.364462	31189004	245573	1054939	14732	35594	148	378	2	0
Tupaia belangeri chinensis	SCANDENTIA	Omnivore	captive	LC	GCF_000334495.1	NA	25938	3670124	1458.08	NA	7.57764	0.00442981	0.0028	0.0126248	0.0366653	21.0742	0.0780299	0.313964	0.341438	0.010319	0.00569653	0.224232	0.289234	6019160	32461	220694	1880	4311	335	660	2	11
Tupaia tana	SCANDENTIA	Omnivore	captive	LC	GCA_004365275.1	NA	2971	2973	1458.08	NA	4.15614	0.0036735	0.0011	0.158725	0.0312478	25.9741	0.0604401	0.414894	0.271642	0.00534759	0.00597015	0.222359	0.26897	6519695	9757	203726	408	1112	78	91	0	1
Tursiops truncatus	CETARTIODACTYLA	Carnivore	wild	LC	GCA_001922835.1	NA	44299	26555543	6427.88	NA	1.13372	0.00124103	0.0006	0.352699	0.0307016	24.7449	0.0918223	0.344615	0.422343	0.00309598	0.00272851	0.288988	0.368327	2891645	13429	88778	872	1995	112	310	0	1
Uropsilus gracilis	EULIPOTYPHLA	Omnivore	wild	LC	GCA_004024945.1	NA	43618	55035	759.186	NA	7.56736	0.00171926	0.0016	0.197775	0.0409231	16.7184	0.0819183	0.328767	0.324723	0	0.00369004	0.246145	0.319728	22349011	83307	914591	4737	12638	72	176	0	0
Ursus maritimus	CARNIVORA	Carnivore	captive	VU	GCF_000687225.1	SAMN02231727	46506	15940661	5475	NA	0.545328	0.00093699	0.0005	0.316128	0.0250549	25.7063	0.0750977	0.374269	0.424812	0	0.0037594	0.250267	0.342843	8415285	33672	210844	1908	4824	64	113	0	0
Vicugna pacos	CETARTIODACTYLA	Herbivore	domestic	LC	GCA_000767525.1	NA	213649	5303709	3674.85	NA	NA	NA	NA	NA	0.0321154	22.6154	0.0869167	NA	NA	NA	NA	0.244658	0.333618	12197377	81488	391723	4810	11782	NA	NA	NA	NA
Vulpes lagopus	CARNIVORA	Carnivore	captive	LC	GCA_004023825.1	NA	73976	102053	1871.19	1.69887e+06	3.68247	0.0014776	0.0021	0.48258	0.0242223	28.6763	0.0546046	0.252	0.309562	0	0.00324149	0.194462	0.286502	5819094	20626	140952	1084	2983	63	191	0	0
Xerus inauris	RODENTIA	Omnivore	wild	LC	GCA_004024805.1	NA	64054	83865	1603.13	NA	4.07753	0.00158498	0.0006	0.361681	0.0290608	23.1281	0.0628462	0.353175	0.326625	0	0	0.222449	0.299498	23479851	98471	682344	5143	13738	89	211	1	0
Zalophus californianus	CARNIVORA	Carnivore	wild	LC	GCA_004024565.1	NA	90567	132377	5306.69	NA	0.579708	0.0009136	0.0006	0.381731	0.0288001	25.1086	0.0778421	0.307692	0.388186	0.0180995	0.0021097	0.23471	0.325076	5728182	28327	164972	1495	4073	68	184	0	4
Zapus hudsonius	RODENTIA	Omnivore	captive	LC	GCA_004024765.1	NA	23350	26350	604.194	7533267999	14.9802	0.0045465	0.0052	0.0749808	0.0444943	19.6988	0.0821806	0.185428	0.223562	0.00209143	0.00174	0.235353	0.320506	27227046	99990	1211449	4516	14431	621	1799	4	7
Ziphius cavirostris	CETARTIODACTYLA	Carnivore	wild	LC	GCA_004364475.1	NA	3606	3608	6460.5	NA	0.853354	0.00371118	0.0023	0.0486928	0.03833	22.5013	0.105617	0.314815	0.406897	0.00371747	0.00172414	0.278159	0.37558	2292118	4316	87857	200	664	85	236	1	1
